# Supplementary material for: 2-Phenyl-1,3-selenazole-4-carb­oxy­lic acid
Source: Acta Crystallogr Sect E Struct Rep Online. 2011 Mar 5;67(Pt 4):o803. doi: 10.1107/S1600536811007185 (PMC3099882; doi:10.1107/S1600536811007185)
Supplement: Supplementary file 2 [file e-67-0o803-Isup2.hkl]

# 
# h,k,l, Fc-squared, Fo-squared, sigma(Fo-squared) and status flag 
# 
data_I
_shelx_title ' a in P2(1)/n                New: P21/c' 
_shelx_refln_list_code          4 
_shelx_F_calc_maximum      189.76 
_exptl_crystal_F_000       495.89 
_reflns_d_resolution_high  0.8412 
 
loop_ 
 _symmetry_equiv_pos_as_xyz 
 'x, y, z' 
 '-x, y+1/2, -z+1/2' 
 '-x, -y, -z' 
 'x, -y-1/2, z-1/2' 
 
_cell_length_a     8.0817 
_cell_length_b    11.5661 
_cell_length_c    11.6295 
_cell_angle_alpha  90.000 
_cell_angle_beta  117.168 
_cell_angle_gamma  90.000 
 
_shelx_F_squared_multiplier     1.000 
 
loop_ 
 _refln_index_h 
 _refln_index_k 
 _refln_index_l 
 _refln_F_squared_calc 
 _refln_F_squared_meas 
 _refln_F_squared_sigma 
 _refln_observed_status 
   1   0   0     2853.16     2966.59     61.34 o 
   2   0   0    19584.43    19703.72    241.81 o 
   3   0   0        5.73       15.48      1.37 o 
   4   0   0     1165.22     1144.07     18.24 o 
   5   0   0      405.07      427.64     10.11 o 
   6   0   0      511.58      491.57     15.47 o 
   7   0   0      121.30      122.73      6.69 o 
   8   0   0       49.22       54.68     11.21 o 
   1   1   0     1836.84     2001.57     40.92 o 
   2   1   0    19261.98    19870.66    180.87 o 
   3   1   0      139.74      132.26      3.18 o 
   4   1   0      227.18      241.82      6.07 o 
   5   1   0      149.30      143.11      4.23 o 
   6   1   0        3.00        4.91      2.74 o 
   7   1   0        1.12        0.00      3.20 o 
   8   1   0        1.39        0.00      5.40 o 
   0   2   0     5247.98     6001.30    169.63 o 
   1   2   0      322.85      331.41      5.94 o 
   2   2   0     9613.14     9870.31     95.35 o 
   3   2   0        3.37        9.64      2.60 o 
   4   2   0     6342.95     6266.39     56.33 o 
   5   2   0       56.61       61.81      3.00 o 
   6   2   0      747.87      714.63     10.81 o 
   7   2   0      181.59      177.02      5.72 o 
   8   2   0       21.73       34.42      4.36 o 
   1   3   0     7214.15     7519.21    110.28 o 
   2   3   0      350.97      389.11      4.69 o 
   3   3   0      809.24      755.18      8.39 o 
   4   3   0       94.14      107.98      2.67 o 
   5   3   0     1707.73     1655.40     19.09 o 
   6   3   0      650.77      611.77      9.82 o 
   7   3   0      218.28      221.30      6.47 o 
   8   3   0      102.04      100.91      5.09 o 
   0   4   0      897.06      869.79     14.75 o 
   1   4   0     1248.76     1319.40     11.97 o 
   2   4   0     3789.13     3944.86     33.46 o 
   3   4   0      299.45      305.93      4.84 o 
   4   4   0      224.58      223.46      3.60 o 
   5   4   0      167.91      166.19      4.66 o 
   6   4   0       56.82       56.81      4.00 o 
   7   4   0        6.23        9.84      5.03 o 
   8   4   0       45.32       38.65      4.93 o 
   1   5   0     4820.37     4790.38     37.36 o 
   2   5   0      354.41      355.76      3.71 o 
   3   5   0     4871.28     4906.87     37.40 o 
   4   5   0      476.41      498.43      6.04 o 
   5   5   0     1030.76     1020.76     24.27 o 
   6   5   0      115.21      121.97      4.54 o 
   7   5   0      223.49      238.75      7.40 o 
   0   6   0      119.05      114.33      2.94 o 
   1   6   0       26.92       29.29      1.63 o 
   2   6   0       63.87       75.40      1.81 o 
   3   6   0       87.54       92.51      2.17 o 
   4   6   0        3.88        4.57      1.85 o 
   5   6   0        0.28        8.92      3.63 o 
   6   6   0       81.14       82.68      4.68 o 
   7   6   0        0.59        3.48      4.10 o 
   1   7   0     3925.53     3850.53     28.81 o 
   2   7   0       38.74       39.14      1.48 o 
   3   7   0     1599.96     1563.65     14.46 o 
   4   7   0     1079.19     1018.39     13.87 o 
   5   7   0      302.92      328.66      7.87 o 
   6   7   0      518.13      485.97     10.11 o 
   7   7   0      152.57      159.88      7.68 o 
   0   8   0      556.89      551.53      8.11 o 
   1   8   0       16.07       15.61      1.40 o 
   2   8   0     1695.62     1613.84     14.84 o 
   3   8   0      165.74      156.70      3.34 o 
   4   8   0      967.06      943.26     13.37 o 
   5   8   0        0.92        0.06      3.64 o 
   6   8   0      187.23      211.00     13.31 o 
   1   9   0      383.31      390.91      5.49 o 
   2   9   0      560.68      531.11      6.38 o 
   3   9   0      489.05      510.93      6.27 o 
   4   9   0      373.60      363.85      6.56 o 
   5   9   0      228.94      266.23      9.70 o 
   6   9   0       84.99       81.95      7.26 o 
   0  10   0     3439.79     3409.15     45.37 o 
   1  10   0        0.56        3.30      2.14 o 
   2  10   0     2078.73     2048.73     25.81 o 
   3  10   0        4.40        1.22      3.03 o 
   4  10   0      512.92      578.01     10.28 o 
   5  10   0       17.66       16.36      4.49 o 
   1  11   0        6.11        4.35      2.41 o 
   2  11   0        0.96        6.16      2.79 o 
   3  11   0       11.83       12.45      3.36 o 
   4  11   0       12.09       12.64      3.97 o 
   5  11   0        2.45        0.00      4.64 o 
   0  12   0      845.19      875.03     14.83 o 
   1  12   0        2.91        4.29      2.98 o 
   2  12   0      725.98      741.59     10.35 o 
   3  12   0       46.47       44.69      3.77 o 
   4  12   0      357.68      367.99     10.00 o 
   1  13   0      170.53      190.96      5.44 o 
   2  13   0        1.06        1.32      3.48 o 
  -8   1   1      210.33      219.60      9.13 o 
  -7   1   1       20.96       20.75      4.19 o 
  -6   1   1      933.59      942.86     13.30 o 
  -5   1   1        8.45       10.73      1.84 o 
  -4   1   1     8173.55     8079.55     66.25 o 
  -3   1   1       31.22       43.67      1.54 o 
  -2   1   1    36009.43    35262.41    800.56 o 
  -1   1   1      979.45     1001.56     35.49 o 
   0   1   1     8169.41     8174.58    232.38 o 
   1   1   1       97.16      112.39      4.58 o 
   2   1   1     8617.55     8712.94    127.63 o 
   3   1   1     4873.64     4923.27     51.07 o 
   4   1   1      623.02      598.73      8.23 o 
   5   1   1     1473.24     1462.76     18.22 o 
   6   1   1        5.05        2.23      2.71 o 
   7   1   1      198.17      202.96      6.40 o 
   8   1   1        0.02        0.00      3.60 o 
  -8   2   1        1.26        2.66      4.00 o 
  -7   2   1       53.29       53.53      3.95 o 
  -6   2   1        8.65        1.60      2.75 o 
  -5   2   1        5.90        5.59      1.84 o 
  -4   2   1     1475.75     1502.89     13.43 o 
  -3   2   1     1783.95     1798.34     15.56 o 
  -2   2   1     2307.88     2221.12     24.73 o 
  -1   2   1     1293.80     1435.41     30.22 o 
   0   2   1     5932.75     6536.26    189.32 o 
   1   2   1     4540.17     4838.01     44.47 o 
   2   2   1     1147.59     1186.36     13.78 o 
   3   2   1     3361.32     3465.13     36.51 o 
   4   2   1     2730.78     2698.85     31.24 o 
   5   2   1        1.21        3.29      4.07 o 
   6   2   1      237.02      229.82      5.61 o 
   7   2   1       27.86       27.63      3.56 o 
   8   2   1       21.98       24.37      3.87 o 
  -8   3   1      136.61      130.41     11.19 o 
  -7   3   1       50.88       41.04      3.84 o 
  -6   3   1     1634.84     1546.64     19.90 o 
  -5   3   1        3.24        5.49      1.95 o 
  -4   3   1     3358.59     3436.85     29.37 o 
  -3   3   1     1145.08     1154.39     10.23 o 
  -2   3   1      480.85      464.99      5.30 o 
  -1   3   1      410.55      402.90      5.22 o 
   0   3   1     3956.02     4066.89     91.13 o 
   1   3   1     2136.01     2260.03     21.89 o 
   2   3   1      474.47      475.30      5.88 o 
   3   3   1      294.99      265.81      4.08 o 
   4   3   1      210.17      213.99      5.89 o 
   5   3   1      426.64      415.11      7.10 o 
   6   3   1      114.26      110.63      4.21 o 
   7   3   1      277.55      273.55      6.47 o 
   8   3   1        1.04        0.00      4.90 o 
  -8   4   1       64.68       48.49      5.29 o 
  -7   4   1      378.31      400.53      8.40 o 
  -6   4   1        2.46        0.00      3.43 o 
  -5   4   1     1590.65     1600.47     15.51 o 
  -4   4   1      673.86      686.37      6.31 o 
  -3   4   1     4270.53     4145.20     33.87 o 
  -2   4   1     4804.88     4932.91     39.65 o 
  -1   4   1     2222.87     2147.75     18.87 o 
   0   4   1     1767.71     1777.52     17.13 o 
   1   4   1     3816.60     3782.25     34.39 o 
   2   4   1     1837.55     1820.88     17.97 o 
   3   4   1     2471.09     2460.06     20.46 o 
   4   4   1     1301.52     1281.89     16.02 o 
   5   4   1      698.45      697.01     10.15 o 
   6   4   1      477.33      475.92     12.61 o 
   7   4   1       62.86       58.85      3.62 o 
  -8   5   1        5.11        4.72      4.73 o 
  -7   5   1        6.77       10.36      4.30 o 
  -6   5   1       24.61       19.60      3.41 o 
  -5   5   1       25.12       23.09      2.10 o 
  -4   5   1      111.14      109.17      2.56 o 
  -3   5   1       32.40       42.63      1.51 o 
  -2   5   1      517.97      557.19      5.17 o 
  -1   5   1      223.01      248.73      2.95 o 
   0   5   1     3274.47     3660.51     26.28 o 
   1   5   1     1397.55     1469.25     13.07 o 
   2   5   1       76.09       81.67      2.59 o 
   3   5   1      151.14      153.54      3.94 o 
   4   5   1       77.09       70.67      2.45 o 
   5   5   1       14.45       17.20      2.64 o 
   6   5   1       21.79       14.64      3.01 o 
   7   5   1        1.78        0.00      4.47 o 
  -7   6   1      132.82      147.86      6.39 o 
  -6   6   1        7.78        0.00      3.54 o 
  -5   6   1     1275.65     1284.65     22.33 o 
  -4   6   1      158.72      167.23      5.06 o 
  -3   6   1     2492.90     2371.48     20.20 o 
  -2   6   1      574.81      568.75      5.07 o 
  -1   6   1     5122.96     5122.14     38.85 o 
   0   6   1     3389.08     3490.03     27.55 o 
   1   6   1     4662.65     4640.46     34.35 o 
   2   6   1     5724.75     5737.55     45.06 o 
   3   6   1      409.02      421.18      4.98 o 
   4   6   1     1074.51     1028.33     11.96 o 
   5   6   1      222.94      223.47      5.43 o 
   6   6   1      344.13      351.48      7.32 o 
   7   6   1       73.52       76.72      7.16 o 
  -7   7   1        1.14        1.75      4.37 o 
  -6   7   1       60.60       67.92      4.87 o 
  -5   7   1        0.72        1.56      2.22 o 
  -4   7   1      215.41      223.83      5.59 o 
  -3   7   1      265.38      263.46      4.52 o 
  -2   7   1      169.57      178.87      2.62 o 
  -1   7   1       62.63       57.32      1.69 o 
   0   7   1      688.96      658.29      6.70 o 
   1   7   1      609.65      581.16      5.40 o 
   2   7   1      124.10      114.82      2.48 o 
   3   7   1      232.83      241.32      4.11 o 
   4   7   1       62.91       71.99      4.46 o 
   5   7   1       14.22       17.98      2.95 o 
   6   7   1       91.27       98.32      7.34 o 
   7   7   1        0.78        0.00     14.62 o 
  -7   8   1       57.06       72.03      5.62 o 
  -6   8   1      105.16       90.86      5.49 o 
  -5   8   1      227.74      229.80     11.66 o 
  -4   8   1       22.27       23.84      2.35 o 
  -3   8   1      709.77      693.38      7.53 o 
  -2   8   1      236.06      240.00      3.83 o 
  -1   8   1     1368.50     1333.31     12.44 o 
   0   8   1     1099.56     1070.67      9.52 o 
   1   8   1      657.33      645.69      6.36 o 
   2   8   1     1551.68     1489.45     13.70 o 
   3   8   1     1045.13     1091.97     15.93 o 
   4   8   1     1274.61     1252.96     16.02 o 
   5   8   1      256.90      257.54      6.67 o 
   6   8   1      286.96      281.66     18.97 o 
  -6   9   1      314.01      299.22      8.77 o 
  -5   9   1        0.85        1.06      3.59 o 
  -4   9   1     1135.48     1119.20     13.69 o 
  -3   9   1      128.01      136.67      3.98 o 
  -2   9   1      869.10      834.30      9.40 o 
  -1   9   1      305.32      300.44      4.73 o 
   0   9   1     1848.24     1798.26     16.42 o 
   1   9   1      136.74      124.31      4.45 o 
   2   9   1     1421.00     1418.97     13.32 o 
   3   9   1       44.19       41.20      2.50 o 
   4   9   1      226.59      236.80      5.68 o 
   5   9   1      188.60      192.41      9.03 o 
   6   9   1       10.29       16.11      6.77 o 
  -6  10   1        0.56        0.00      4.98 o 
  -5  10   1       51.17       51.99      4.73 o 
  -4  10   1       29.32       38.44      4.35 o 
  -3  10   1       21.06       27.93      3.28 o 
  -2  10   1        2.08        4.57      2.23 o 
  -1  10   1      387.17      377.20      5.71 o 
   0  10   1      667.20      674.55      8.13 o 
   1  10   1      283.13      288.18      5.37 o 
   2  10   1      134.59      136.67      3.82 o 
   3  10   1       32.60       39.44      2.80 o 
   4  10   1       45.78       46.89      3.20 o 
   5  10   1       19.55       21.38      6.44 o 
  -5  11   1       34.09       32.86      5.36 o 
  -4  11   1      404.16      406.13      8.29 o 
  -3  11   1       16.59       18.83      3.55 o 
  -2  11   1     1537.63     1539.77     16.10 o 
  -1  11   1       49.07       60.99      3.05 o 
   0  11   1     1068.10     1066.25     12.92 o 
   1  11   1      222.81      225.32      5.18 o 
   2  11   1      363.01      391.69      8.58 o 
   3  11   1      408.60      405.22     10.08 o 
   4  11   1      156.55      177.25      5.54 o 
  -4  12   1        0.78        7.67      4.25 o 
  -3  12   1        1.38        0.00      3.76 o 
  -2  12   1        5.42        5.60      3.16 o 
  -1  12   1        0.64        0.00      2.92 o 
   0  12   1        0.33        0.81      2.92 o 
   1  12   1       65.53       64.39      3.63 o 
   2  12   1        0.01        4.97      3.12 o 
   3  12   1       97.07      102.82      4.53 o 
  -3  13   1        2.60        3.79      4.78 o 
  -2  13   1      335.15      339.90     15.66 o 
  -1  13   1      115.90      108.35      4.97 o 
   0  13   1      237.42      241.73      6.05 o 
   1  13   1      281.47      290.93      7.91 o 
   2  13   1       30.59       28.89      4.19 o 
  -9   0   2       24.43       40.60      9.81 o 
  -8   0   2      134.73      148.27     10.07 o 
  -7   0   2      293.12      311.01     27.97 o 
  -6   0   2     1151.83     1156.06     22.05 o 
  -5   0   2     1012.13      957.93     11.63 o 
  -4   0   2     3724.07     3909.97     83.30 o 
  -3   0   2      142.25      189.99      2.95 o 
  -2   0   2     1681.72     1761.62     50.50 o 
  -1   0   2       81.55      135.01      6.32 o 
   0   0   2     4781.25     5094.66    145.20 o 
   1   0   2    25981.91    26148.44    737.58 o 
   2   0   2       42.90       39.39      2.12 o 
   3   0   2     4036.98     4171.64     71.70 o 
   4   0   2      133.52      148.54      4.81 o 
   5   0   2      717.96      701.83     13.85 o 
   6   0   2       62.40       67.80      4.74 o 
   7   0   2      277.39      275.73      8.42 o 
  -9   1   2        7.37        9.50      6.17 o 
  -8   1   2       13.69       17.04      4.10 o 
  -7   1   2        3.85        9.17      3.26 o 
  -6   1   2       10.87        7.91      2.68 o 
  -5   1   2      211.19      213.02      2.96 o 
  -4   1   2      197.00      184.01      2.51 o 
  -3   1   2      619.39      642.38      5.14 o 
  -2   1   2      832.44      876.38     12.85 o 
  -1   1   2     6736.99     6749.55    140.92 o 
   1   1   2     1793.80     1985.43     24.90 o 
   2   1   2     2385.14     2493.71     43.16 o 
   3   1   2      317.98      323.55      4.38 o 
   4   1   2      172.17      163.91      3.56 o 
   5   1   2       20.75       20.50      2.29 o 
   6   1   2       24.62       23.87      2.73 o 
   7   1   2       11.22        4.42      3.91 o 
  -9   2   2        1.79        0.00      6.04 o 
  -8   2   2      348.66      350.71     12.89 o 
  -7   2   2        1.81        6.53      3.31 o 
  -6   2   2     1294.76     1270.88     13.94 o 
  -5   2   2      196.26      172.83      2.89 o 
  -4   2   2      461.62      492.11      4.47 o 
  -3   2   2     3664.60     3526.73     26.07 o 
  -2   2   2      330.88      344.01      8.76 o 
  -1   2   2     9337.72     9624.23    145.11 o 
   0   2   2      253.99      273.44      6.06 o 
   1   2   2     3247.31     3180.36     39.66 o 
   2   2   2        0.89        1.87      1.07 o 
   3   2   2     2183.76     2118.36     25.86 o 
   4   2   2        4.51        5.17      3.73 o 
   5   2   2     1302.24     1270.95     19.03 o 
   6   2   2       24.45       24.20      3.80 o 
   7   2   2      170.42      161.73      6.55 o 
  -8   3   2        2.36       10.11      4.59 o 
  -7   3   2       34.11       52.95      4.54 o 
  -6   3   2      565.14      577.74      8.64 o 
  -5   3   2      686.85      682.32      6.86 o 
  -4   3   2     3741.69     3645.45     25.95 o 
  -3   3   2      770.92      780.90      7.27 o 
  -2   3   2     1137.60     1126.68     10.35 o 
  -1   3   2      881.93      862.08     10.83 o 
   0   3   2     3580.89     3696.87     40.17 o 
   1   3   2      275.91      292.33      7.45 o 
   2   3   2     3789.22     3869.63     45.57 o 
   3   3   2      299.86      328.52      6.29 o 
   4   3   2     1092.19     1042.73     15.67 o 
   5   3   2      117.08      113.52      4.70 o 
   6   3   2      406.68      400.61      9.18 o 
   7   3   2        2.21        0.00      4.33 o 
  -8   4   2       53.22       47.24      5.11 o 
  -7   4   2        8.66        8.04      3.83 o 
  -6   4   2      106.08      119.09      3.80 o 
  -5   4   2      106.78      111.16      2.91 o 
  -4   4   2      932.39      936.80      8.10 o 
  -3   4   2       32.43       22.67      1.35 o 
  -2   4   2     2160.83     2300.98     21.34 o 
  -1   4   2     2869.86     2986.55     27.23 o 
   0   4   2     1182.98     1259.62     13.74 o 
   1   4   2     2483.07     2664.81     29.57 o 
   2   4   2      201.01      218.32      4.24 o 
   3   4   2     1555.49     1555.67     21.79 o 
   4   4   2       46.25       43.19      3.30 o 
   5   4   2      146.23      141.13      5.49 o 
   6   4   2       26.87       21.27      4.08 o 
   7   4   2        1.27        0.00      4.46 o 
  -8   5   2       44.57       46.80      5.41 o 
  -7   5   2      284.97      297.81      8.24 o 
  -6   5   2      356.28      359.48      7.07 o 
  -5   5   2      472.81      467.52      7.57 o 
  -4   5   2     1586.56     1539.71     13.77 o 
  -3   5   2     1699.93     1740.50     14.02 o 
  -2   5   2     7427.38     7493.46     69.37 o 
  -1   5   2     4753.49     5082.83     38.34 o 
   0   5   2    11531.24    11788.36    100.50 o 
   1   5   2      167.06      203.62      2.98 o 
   2   5   2     1851.08     1810.53     21.56 o 
   3   5   2       20.64       21.59      2.63 o 
   4   5   2     1274.41     1234.86     18.61 o 
   5   5   2       78.15       84.92      4.68 o 
   6   5   2      183.39      181.29      6.90 o 
   7   5   2        1.68        0.00      4.64 o 
  -8   6   2        3.03        6.87      4.84 o 
  -7   6   2       16.65       18.43      4.90 o 
  -6   6   2        6.85        3.05      3.09 o 
  -5   6   2      103.48      117.07      3.57 o 
  -4   6   2        6.38        6.89      1.71 o 
  -3   6   2       39.71       49.04      1.43 o 
  -2   6   2       26.01       26.59      1.87 o 
  -1   6   2      156.18      167.28      2.38 o 
   0   6   2       82.65       85.19      1.64 o 
   1   6   2      275.94      286.76      3.62 o 
   2   6   2        3.90        4.14      0.99 o 
   3   6   2        5.52        8.45      2.65 o 
   4   6   2       67.89       63.24      4.86 o 
   5   6   2        0.30        1.50      3.68 o 
   6   6   2        1.13        1.28      4.39 o 
  -7   7   2       50.13       55.73      5.16 o 
  -6   7   2      274.79      299.30      9.73 o 
  -5   7   2      488.90      477.04      7.08 o 
  -4   7   2      894.24      914.68      9.03 o 
  -3   7   2     1131.90     1079.62     10.23 o 
  -2   7   2     2728.01     2677.40     22.30 o 
  -1   7   2      417.34      390.55      3.94 o 
   0   7   2     5116.83     4991.49     35.86 o 
   1   7   2      142.01      159.72      2.44 o 
   2   7   2     2787.51     2708.84     25.54 o 
   3   7   2       82.14       87.57      3.37 o 
   4   7   2      661.03      636.06     11.14 o 
   5   7   2        2.75        3.53      4.88 o 
   6   7   2      172.33      189.57     10.73 o 
  -7   8   2        1.33        1.86      4.76 o 
  -6   8   2       77.32       79.70      4.75 o 
  -5   8   2       84.45      101.67      3.71 o 
  -4   8   2       28.06       32.92      5.39 o 
  -3   8   2      295.67      290.09      6.38 o 
  -2   8   2      846.29      832.95      8.84 o 
  -1   8   2     1595.68     1548.66     14.20 o 
   0   8   2      116.48      113.58      2.32 o 
   1   8   2      387.01      373.84      4.40 o 
   2   8   2       18.97       13.13      1.82 o 
   3   8   2       66.39       62.53      5.79 o 
   4   8   2        2.70        3.21      2.91 o 
   5   8   2      147.11      137.11      7.46 o 
   6   8   2        1.12        5.80      9.13 o 
  -6   9   2       32.14       30.31      4.38 o 
  -5   9   2       35.94       35.71      3.75 o 
  -4   9   2      335.73      350.89      9.75 o 
  -3   9   2       64.15       62.95      3.42 o 
  -2   9   2     1016.00     1039.65     12.11 o 
  -1   9   2      119.23      120.33      3.05 o 
   0   9   2      230.91      229.06      3.72 o 
   1   9   2      845.40      864.24      8.78 o 
   2   9   2      764.51      761.73      8.71 o 
   3   9   2        5.98        4.30      4.70 o 
   4   9   2      208.34      211.69      6.84 o 
   5   9   2       26.39       17.30      6.09 o 
  -6  10   2      100.05       92.88      6.21 o 
  -5  10   2      265.11      290.86      7.33 o 
  -4  10   2      201.86      214.66      6.10 o 
  -3  10   2      228.18      257.44      5.58 o 
  -2  10   2      191.36      168.51      4.55 o 
  -1  10   2       64.45       65.34      3.65 o 
   0  10   2      201.06      189.33      4.13 o 
   1  10   2      573.90      571.62      6.68 o 
   2  10   2       15.84       16.27      2.31 o 
   3  10   2      688.46      685.61      9.22 o 
   4  10   2        1.30        1.37      4.01 o 
   5  10   2      225.05      228.89     10.77 o 
  -5  11   2      133.32      133.49      5.50 o 
  -4  11   2       22.62       17.56      3.81 o 
  -3  11   2      396.96      391.76      7.00 o 
  -2  11   2      113.89      108.38      4.60 o 
  -1  11   2        7.02       11.40      3.03 o 
   0  11   2        3.07        6.29      2.92 o 
   1  11   2       52.59       58.41      3.31 o 
   2  11   2       11.85       12.18      2.56 o 
   3  11   2       96.06      100.85      6.61 o 
   4  11   2        5.33        5.74      4.73 o 
  -4  12   2      256.34      234.35      7.80 o 
  -3  12   2      382.21      416.61     12.33 o 
  -2  12   2       21.40       21.06      4.31 o 
  -1  12   2      698.09      709.62     15.16 o 
   0  12   2       28.54       30.86      3.58 o 
   1  12   2      573.35      595.72     10.02 o 
   2  12   2       25.17       25.13      3.36 o 
   3  12   2      333.74      343.78     10.74 o 
  -3  13   2       14.38       10.83      4.71 o 
  -2  13   2       38.53       44.25      5.13 o 
  -1  13   2        0.09        0.00      3.55 o 
   0  13   2        5.14        0.00      3.68 o 
   1  13   2       26.09       26.83      4.01 o 
  -9   1   3       41.15       45.99      7.88 o 
  -8   1   3       51.95       49.97      5.88 o 
  -7   1   3      308.18      319.44      7.16 o 
  -6   1   3        0.94        0.63      1.33 o 
  -5   1   3     1297.43     1170.59      8.92 o 
  -4   1   3      166.78      151.16      2.03 o 
  -3   1   3     6746.00     6516.55     47.51 o 
  -2   1   3     1264.69     1250.14     12.76 o 
  -1   1   3     7184.04     7433.42     91.61 o 
   0   1   3     1347.36     1399.85     45.03 o 
   1   1   3     2537.99     2612.19     39.12 o 
   2   1   3     1428.41     1608.59     41.39 o 
   3   1   3     1361.82     1275.75     25.94 o 
   4   1   3      819.08      823.12     12.32 o 
   5   1   3      423.39      411.32      7.75 o 
   6   1   3      201.42      201.99      8.90 o 
   7   1   3       46.07       34.25      6.41 o 
  -9   2   3        1.50        0.74      6.41 o 
  -8   2   3      131.37      145.06      6.59 o 
  -7   2   3       24.19       26.54      4.12 o 
  -6   2   3      549.19      517.83      6.22 o 
  -5   2   3       12.41        7.47      1.11 o 
  -4   2   3     1193.02     1182.87      8.75 o 
  -3   2   3       85.58       83.07      1.75 o 
  -2   2   3     1598.97     1590.01     16.17 o 
  -1   2   3     1061.50     1067.57     16.96 o 
   0   2   3     2617.14     2716.35     45.49 o 
   1   2   3      288.74      293.48      6.01 o 
   2   2   3      735.18      693.26      8.93 o 
   3   2   3       85.11       88.71      3.08 o 
   4   2   3      179.08      165.56      5.93 o 
   5   2   3       10.52       10.08      4.04 o 
   6   2   3        9.28       12.46      3.45 o 
   7   2   3       11.27        5.82      6.16 o 
  -9   3   3        0.61        2.72      6.29 o 
  -8   3   3       10.23        8.87      4.48 o 
  -7   3   3       32.83       37.41      3.78 o 
  -6   3   3       17.78       19.01      2.35 o 
  -5   3   3      816.07      762.57      6.64 o 
  -4   3   3        0.38        0.73      0.93 o 
  -3   3   3     3885.59     3758.19     27.77 o 
  -2   3   3     1278.67     1254.14     12.43 o 
  -1   3   3     3850.58     3941.60     40.65 o 
   0   3   3      435.77      442.01      8.01 o 
   1   3   3     6151.86     6342.37    115.63 o 
   2   3   3      327.95      338.09      5.67 o 
   3   3   3     1340.61     1323.66     18.52 o 
   4   3   3      374.63      351.76      7.11 o 
   5   3   3        8.13       11.51      3.18 o 
   6   3   3      109.85      112.46      5.39 o 
   7   3   3        2.29        0.78      4.16 o 
  -8   4   3      191.52      196.31      7.57 o 
  -7   4   3       28.73       20.50      3.76 o 
  -6   4   3      848.85      827.35     10.06 o 
  -5   4   3      189.76      200.59      3.57 o 
  -4   4   3     2946.53     2815.81     20.32 o 
  -3   4   3       16.54       11.61      0.98 o 
  -2   4   3     4030.02     3941.84     31.85 o 
  -1   4   3      373.51      300.68      3.69 o 
   0   4   3     1682.30     1697.98     24.79 o 
   1   4   3       18.94       14.84      1.23 o 
   2   4   3     2255.62     2256.30     25.30 o 
   3   4   3     1033.15     1018.55     15.03 o 
   4   4   3      412.46      375.32      7.74 o 
   5   4   3      239.38      223.52      6.54 o 
   6   4   3       85.95       86.89      5.26 o 
   7   4   3       42.42       45.08      5.04 o 
  -8   5   3       11.55       10.63      4.78 o 
  -7   5   3       19.70       23.42      4.02 o 
  -6   5   3       51.63       53.64      3.03 o 
  -5   5   3       12.32        9.73      1.64 o 
  -4   5   3       50.75       55.20      1.74 o 
  -3   5   3       74.53       61.64      1.51 o 
  -2   5   3        1.04        0.34      1.18 o 
  -1   5   3     1474.27     1536.21     14.04 o 
   0   5   3      180.91      197.04      7.08 o 
   1   5   3      341.95      361.89      5.22 o 
   2   5   3       86.30       78.63      3.07 o 
   3   5   3        3.22        8.07      2.57 o 
   4   5   3      110.09      102.75      4.38 o 
   5   5   3       14.82       10.75      4.61 o 
   6   5   3       10.09        2.58      4.20 o 
  -8   6   3      120.45      140.66     11.76 o 
  -7   6   3       10.34        8.48      3.85 o 
  -6   6   3      623.35      643.54      9.18 o 
  -5   6   3       61.08       60.35      2.58 o 
  -4   6   3     2692.50     2660.86     21.15 o 
  -3   6   3      229.73      241.79      4.31 o 
  -2   6   3     5101.96     5003.33     38.01 o 
  -1   6   3      149.19      108.69      1.95 o 
   0   6   3     2134.96     2030.22     17.02 o 
   1   6   3      568.71      536.29      7.29 o 
   2   6   3     2306.39     2263.55     30.87 o 
   3   6   3     1395.77     1309.67     19.38 o 
   4   6   3      210.00      209.76      6.49 o 
   5   6   3      258.11      237.68      7.32 o 
   6   6   3        6.61        8.97      4.62 o 
  -8   7   3       17.33       17.92      6.75 o 
  -7   7   3        4.60        0.57      4.05 o 
  -6   7   3        8.27       10.42      2.84 o 
  -5   7   3        1.68        0.00      2.29 o 
  -4   7   3        5.72        5.44      1.90 o 
  -3   7   3      401.98      410.42      5.30 o 
  -2   7   3      317.32      316.00      3.76 o 
  -1   7   3      267.67      271.40      3.33 o 
   0   7   3        8.54       13.62      1.23 o 
   1   7   3      805.16      796.78     10.20 o 
   2   7   3       81.58       80.51      8.26 o 
   3   7   3      220.14      205.32      7.56 o 
   4   7   3      184.91      187.27      6.59 o 
   5   7   3        4.79        4.88      4.17 o 
   6   7   3        4.01        6.34      4.85 o 
  -7   8   3       23.24       17.12      5.18 o 
  -6   8   3      451.04      462.22      8.81 o 
  -5   8   3        5.73        0.00      2.73 o 
  -4   8   3     1040.35     1014.00     12.90 o 
  -3   8   3       30.48       33.56      2.16 o 
  -2   8   3     1990.77     1897.16     17.59 o 
  -1   8   3      129.18      126.94      2.65 o 
   0   8   3     1210.89     1172.66     10.66 o 
   1   8   3      320.59      307.40      5.36 o 
   2   8   3       54.90       58.57      4.96 o 
   3   8   3       14.93       20.74      5.57 o 
   4   8   3      299.47      316.90      8.53 o 
   5   8   3       77.12       69.32      5.46 o 
  -7   9   3       56.08       81.30      7.71 o 
  -6   9   3        4.47        1.88      3.69 o 
  -5   9   3      196.54      213.05      8.17 o 
  -4   9   3        4.48        0.00      2.48 o 
  -3   9   3      583.85      574.97      7.76 o 
  -2   9   3      286.90      277.67      4.37 o 
  -1   9   3      329.49      318.75      4.90 o 
   0   9   3      888.08      828.42      9.10 o 
   1   9   3      146.88      152.61      3.16 o 
   2   9   3       47.25       37.22      3.31 o 
   3   9   3      358.97      356.32     10.69 o 
   4   9   3       24.70       26.71      5.52 o 
   5   9   3      107.04      104.78     15.36 o 
  -6  10   3      136.75      140.38      6.54 o 
  -5  10   3       23.55       28.61      4.43 o 
  -4  10   3      105.96      111.97      4.58 o 
  -3  10   3       27.18       37.42      3.36 o 
  -2  10   3        5.66        3.50      2.45 o 
  -1  10   3       61.92       65.80      2.68 o 
   0  10   3      425.51      435.60      6.01 o 
   1  10   3      358.84      357.84      5.81 o 
   2  10   3      101.06      114.33      4.15 o 
   3  10   3       93.21       83.94      4.04 o 
   4  10   3       11.79        4.76      5.88 o 
  -5  11   3      269.25      301.30      8.68 o 
  -4  11   3      148.91      163.71      6.41 o 
  -3  11   3      184.11      185.78      5.66 o 
  -2  11   3       32.48       30.95      3.38 o 
  -1  11   3      777.09      804.24     12.15 o 
   0  11   3       88.47       94.32      3.63 o 
   1  11   3      428.29      441.91      6.39 o 
   2  11   3      133.23      137.18      6.07 o 
   3  11   3      186.84      201.21      7.92 o 
  -4  12   3        3.70        7.11      4.54 o 
  -3  12   3       70.73       77.38      4.67 o 
  -2  12   3        2.43        3.97      3.51 o 
  -1  12   3        0.24        1.26      3.27 o 
   0  12   3        1.83        0.00      2.99 o 
   1  12   3       40.54       42.45      4.12 o 
   2  12   3        9.45       10.85      4.45 o 
  -3  13   3      335.73      331.78      9.72 o 
  -2  13   3        0.20        2.15      3.86 o 
  -1  13   3      566.93      569.14      9.95 o 
   0  13   3       88.82       99.08      4.72 o 
   1  13   3      370.70      382.95      8.76 o 
  -9   0   4       72.62       59.69      9.85 o 
  -8   0   4        5.89        7.99      7.69 o 
  -7   0   4      671.88      673.54     15.83 o 
  -6   0   4      644.09      642.93      9.03 o 
  -5   0   4     2355.94     2225.47     22.24 o 
  -4   0   4     4068.85     3979.40     41.83 o 
  -3   0   4     1253.53     1215.06     15.32 o 
  -2   0   4     6117.81     6396.60    141.38 o 
  -1   0   4      784.38      800.48     26.62 o 
   0   0   4    16122.38    17542.21    493.61 o 
   1   0   4       29.09       19.28      3.67 o 
   2   0   4     4406.37     4809.30     68.29 o 
   3   0   4       78.65       79.91      5.04 o 
   4   0   4     1034.92     1028.89     26.85 o 
   5   0   4       25.07       18.52      6.40 o 
   6   0   4       80.05      106.72      9.77 o 
  -9   1   4        2.61        5.40      6.32 o 
  -8   1   4       23.69       29.73      5.59 o 
  -7   1   4       12.11       14.88      2.51 o 
  -6   1   4      475.30      494.01      5.12 o 
  -5   1   4      350.85      337.55      3.48 o 
  -4   1   4      228.37      230.28      2.78 o 
  -3   1   4      662.35      679.76      6.10 o 
  -2   1   4      800.46      881.93      9.40 o 
  -1   1   4      621.62      655.70     11.18 o 
   0   1   4        2.24        0.00      1.85 o 
   1   1   4       13.10       10.47      1.49 o 
   2   1   4       87.47       97.25      3.86 o 
   3   1   4      171.27      165.95      9.24 o 
   4   1   4       62.53       69.01      4.36 o 
   5   1   4       14.83       13.45      4.20 o 
   6   1   4        0.42        2.59     13.41 o 
  -9   2   4       17.58       16.09      6.20 o 
  -8   2   4      158.72      159.11      8.14 o 
  -7   2   4      407.11      417.79      7.85 o 
  -6   2   4      581.82      577.21      5.94 o 
  -5   2   4     1447.33     1364.92     10.69 o 
  -4   2   4     1219.97     1133.10      8.86 o 
  -3   2   4     1727.93     1732.87     15.03 o 
  -2   2   4     2154.00     2131.42     21.39 o 
  -1   2   4     3090.00     3146.87     43.87 o 
   0   2   4     5389.29     5770.42     71.54 o 
   1   2   4       54.47       36.28      2.20 o 
   2   2   4     2244.61     2210.47     51.90 o 
   3   2   4        4.47        2.25      2.35 o 
   4   2   4      901.63      869.66     25.73 o 
   5   2   4       12.80        9.71      5.36 o 
   6   2   4      225.65      241.05      9.83 o 
  -9   3   4        7.06        8.12      6.30 o 
  -8   3   4      113.98      123.67     10.98 o 
  -7   3   4       10.91       15.52      3.88 o 
  -6   3   4      344.35      343.55      4.50 o 
  -5   3   4     1145.72     1090.47      8.88 o 
  -4   3   4      399.52      378.65      3.81 o 
  -3   3   4     1431.70     1351.70     11.25 o 
  -2   3   4     2827.76     2980.53     28.24 o 
  -1   3   4     3546.78     3710.76     54.90 o 
   0   3   4      195.69      164.54      6.73 o 
   1   3   4     1943.72     1853.30     30.64 o 
   2   3   4       43.25       67.69      2.72 o 
   3   3   4      348.73      323.93      6.05 o 
   4   3   4        1.00        0.00      2.43 o 
   5   3   4      183.55      190.75      5.36 o 
   6   3   4        4.08        3.16      5.34 o 
  -9   4   4       36.62       45.64     16.49 o 
  -8   4   4        1.65        3.98      4.76 o 
  -7   4   4       49.88       53.93      4.37 o 
  -6   4   4      110.32      112.49      3.29 o 
  -5   4   4      177.91      161.65      2.75 o 
  -4   4   4      695.33      697.43      6.01 o 
  -3   4   4     1152.39     1065.74      8.92 o 
  -2   4   4      202.35      173.23      4.09 o 
  -1   4   4     1275.31     1361.76     17.02 o 
   0   4   4        9.88       11.27      1.93 o 
   1   4   4      637.42      681.56     17.48 o 
   2   4   4      953.74      937.78     12.20 o 
   3   4   4       26.52       33.13      2.71 o 
   4   4   4      369.13      351.49      7.95 o 
   5   4   4       26.89       15.71      4.04 o 
   6   4   4      102.81       97.94      4.72 o 
  -8   5   4      270.40      285.50      9.44 o 
  -7   5   4      171.53      198.99      5.58 o 
  -6   5   4      660.27      665.44      9.66 o 
  -5   5   4      402.80      405.84      5.38 o 
  -4   5   4      305.65      265.86      3.49 o 
  -3   5   4      645.79      554.58      5.29 o 
  -2   5   4      182.34      143.72      3.20 o 
  -1   5   4     1867.66     1695.43     16.82 o 
   0   5   4     1576.22     1490.06     18.65 o 
   1   5   4     5201.00     5236.31     61.48 o 
   2   5   4      147.25      159.21      4.40 o 
   3   5   4     1513.66     1449.76     20.76 o 
   4   5   4       34.50       36.86      3.66 o 
   5   5   4      525.30      498.94     10.19 o 
   6   5   4       35.48       24.46      4.49 o 
  -8   6   4       13.95       19.13      6.32 o 
  -7   6   4        0.98        0.00      3.78 o 
  -6   6   4      235.60      237.10      5.67 o 
  -5   6   4      180.78      156.85      3.60 o 
  -4   6   4      186.85      182.07      3.23 o 
  -3   6   4      208.01      214.71      3.03 o 
  -2   6   4      202.41      219.56      2.87 o 
  -1   6   4      507.91      520.71      7.07 o 
   0   6   4       21.26       17.34      1.77 o 
   1   6   4       67.48       65.89      2.72 o 
   2   6   4       24.33       29.78      2.89 o 
   3   6   4       95.39       82.01      3.99 o 
   4   6   4        2.89        2.86      3.43 o 
   5   6   4        1.88        0.00      3.97 o 
   6   6   4       19.42       13.37      4.77 o 
  -8   7   4      103.43      106.59      8.65 o 
  -7   7   4        6.10       12.16      4.70 o 
  -6   7   4      403.70      413.98      8.88 o 
  -5   7   4       92.67      103.72      3.47 o 
  -4   7   4     1710.70     1621.90     14.49 o 
  -3   7   4     1916.64     1854.48     15.15 o 
  -2   7   4      725.24      692.29      6.88 o 
  -1   7   4     2247.46     2192.90     18.41 o 
   0   7   4      497.10      488.86      6.93 o 
   1   7   4     2158.20     2065.56     26.06 o 
   2   7   4       18.27       14.51      3.01 o 
   3   7   4      602.78      596.46     16.97 o 
   4   7   4       63.24       64.35      4.69 o 
   5   7   4       33.73       43.11      5.01 o 
  -7   8   4        0.97        0.00      4.25 o 
  -6   8   4       97.72      106.16      5.35 o 
  -5   8   4       89.88       97.04      3.89 o 
  -4   8   4      452.28      438.95      7.20 o 
  -3   8   4      130.82      123.10      2.99 o 
  -2   8   4      558.66      505.10      5.66 o 
  -1   8   4      330.85      327.66      5.22 o 
   0   8   4      909.83      864.10     12.27 o 
   1   8   4       61.22       65.13      3.49 o 
   2   8   4      641.90      588.39     10.86 o 
   3   8   4       23.86       21.31      3.97 o 
   4   8   4       43.08       44.15      5.33 o 
   5   8   4       20.70       24.10      4.99 o 
  -7   9   4        2.16        0.00      5.36 o 
  -6   9   4      268.60      267.58      8.01 o 
  -5   9   4       85.14       88.15      4.38 o 
  -4   9   4      437.00      406.30      7.56 o 
  -3   9   4      414.51      401.54      6.20 o 
  -2   9   4      156.02      149.92      3.38 o 
  -1   9   4      570.43      569.19      6.62 o 
   0   9   4        4.10        6.10      1.94 o 
   1   9   4       88.61       92.00      3.88 o 
   2   9   4      130.75      143.56      5.75 o 
   3   9   4      326.37      315.46      8.55 o 
   4   9   4       16.74       14.80      4.73 o 
  -6  10   4      116.51      130.66      6.30 o 
  -5  10   4      146.45      140.09      6.75 o 
  -4  10   4      852.08      868.98     13.31 o 
  -3  10   4      107.23      110.35      3.79 o 
  -2  10   4     1445.50     1392.46     13.82 o 
  -1  10   4       22.49       26.92      3.39 o 
   0  10   4      424.25      398.67      8.78 o 
   1  10   4      164.54      180.17      6.12 o 
   2  10   4      561.30      558.52     15.67 o 
   3  10   4       18.31       18.82      9.30 o 
   4  10   4      189.84      183.21     13.77 o 
  -5  11   4       56.57       56.12      5.19 o 
  -4  11   4        0.73        4.61      4.27 o 
  -3  11   4        1.83        2.44      3.29 o 
  -2  11   4      225.94      207.85      5.16 o 
  -1  11   4      165.09      160.53      4.04 o 
   0  11   4       22.70       22.03      3.09 o 
   1  11   4       29.46       29.73      3.34 o 
   2  11   4        0.05        3.27      6.35 o 
   3  11   4       25.25       31.15      5.07 o 
  -4  12   4       52.37       63.80      4.57 o 
  -3  12   4      428.68      405.54      8.24 o 
  -2  12   4      327.78      349.91      7.34 o 
  -1  12   4       93.20      107.96      4.30 o 
   0  12   4      514.19      535.17     11.06 o 
   1  12   4       30.96       39.66      4.03 o 
   2  12   4      258.44      252.41      6.94 o 
  -2  13   4        8.35        3.57      3.79 o 
  -1  13   4       47.42       44.27      3.65 o 
   0  13   4        0.26        0.00      4.47 o 
  -9   1   5       61.57       66.56      7.29 o 
  -8   1   5      329.44      358.64      8.22 o 
  -7   1   5      151.01      161.92      5.75 o 
  -6   1   5     1144.78     1122.26      9.41 o 
  -5   1   5      262.43      254.65      3.31 o 
  -4   1   5     5797.82     5771.09     44.88 o 
  -3   1   5       41.53       44.46      1.68 o 
  -2   1   5    17650.24    18427.86    196.48 o 
  -1   1   5     1380.44     1575.33     24.84 o 
   0   1   5     6632.81     7175.54    145.06 o 
   1   1   5      186.07      192.84      3.58 o 
   2   1   5     3413.16     3526.06     71.35 o 
   3   1   5      692.58      706.12     13.16 o 
   4   1   5      355.66      330.10     11.29 o 
   5   1   5      128.64      117.81      6.30 o 
   6   1   5       22.95       23.92      5.69 o 
  -9   2   5        8.17       10.17      6.36 o 
  -8   2   5       35.10       48.00      5.21 o 
  -7   2   5      267.52      291.41      5.01 o 
  -6   2   5       60.54       64.77      2.18 o 
  -5   2   5      413.35      417.90      4.62 o 
  -4   2   5     1451.28     1554.13     13.04 o 
  -3   2   5     4023.01     4151.23     37.37 o 
  -2   2   5      334.80      357.85      6.67 o 
  -1   2   5     1280.17     1293.85     14.89 o 
   0   2   5      908.37     1031.28     20.68 o 
   1   2   5     1470.31     1532.62     28.33 o 
   2   2   5      789.94      901.64     22.68 o 
   3   2   5      323.27      314.43      7.40 o 
   4   2   5      215.04      210.14      7.34 o 
   5   2   5       11.78       14.70      8.31 o 
   6   2   5       32.66       22.56      5.87 o 
  -9   3   5       40.51       48.19     10.15 o 
  -8   3   5      326.21      330.80     13.59 o 
  -7   3   5       66.57       62.18      3.39 o 
  -6   3   5      937.14      912.25      9.44 o 
  -5   3   5      100.39      103.22      2.30 o 
  -4   3   5     1696.48     1605.08     13.48 o 
  -3   3   5        0.57        0.00      0.98 o 
  -2   3   5     1033.03      983.30     11.13 o 
  -1   3   5       73.21       89.87      5.68 o 
   0   3   5     1395.26     1369.25     17.00 o 
   1   3   5      135.01      134.16      5.34 o 
   2   3   5     1365.06     1389.38     33.82 o 
   3   3   5       29.04       36.06      5.15 o 
   4   3   5      485.18      422.81     10.53 o 
   5   3   5      105.90      104.71      7.08 o 
   6   3   5       18.44       14.63      5.98 o 
  -9   4   5      122.73      151.07      7.84 o 
  -8   4   5       10.64       13.03      3.81 o 
  -7   4   5      580.78      601.82     10.64 o 
  -6   4   5        1.98        1.34      1.86 o 
  -5   4   5     1306.65     1260.50     10.64 o 
  -4   4   5        2.03        2.98      1.19 o 
  -3   4   5     4715.68     4662.88     37.60 o 
  -2   4   5     1028.83     1120.71     12.71 o 
  -1   4   5     3152.35     3024.69     43.07 o 
   0   4   5      214.19      220.80      5.30 o 
   1   4   5     1962.62     1922.32     27.91 o 
   2   4   5       55.15       64.22      3.55 o 
   3   4   5     1305.12     1290.64     18.19 o 
   4   4   5      379.03      377.81     10.19 o 
   5   4   5      207.67      205.96      8.87 o 
  -8   5   5        4.93       10.69      4.43 o 
  -7   5   5      137.53      147.14      5.49 o 
  -6   5   5       80.85       78.02      2.59 o 
  -5   5   5       99.36       94.19      2.64 o 
  -4   5   5       19.75       17.56      1.49 o 
  -3   5   5        1.26        2.32      1.08 o 
  -2   5   5       29.48       24.72      2.75 o 
  -1   5   5       20.18       26.54      1.89 o 
   0   5   5     1457.11     1506.34     22.84 o 
   1   5   5      331.76      329.19     10.42 o 
   2   5   5       22.96       28.50      2.97 o 
   3   5   5        2.70        0.34      2.66 o 
   4   5   5       13.31       14.07      3.42 o 
   5   5   5        9.06        6.19      5.06 o 
  -8   6   5       63.35       60.15      5.39 o 
  -7   6   5      230.00      237.73      7.03 o 
  -6   6   5       78.32       79.41      3.21 o 
  -5   6   5     2000.66     1971.72     18.09 o 
  -4   6   5       43.62       42.65      1.91 o 
  -3   6   5     3353.66     3277.97     27.04 o 
  -2   6   5        9.42        8.13      1.57 o 
  -1   6   5     4158.14     4106.57     43.03 o 
   0   6   5      324.22      314.35     11.52 o 
   1   6   5     1467.50     1472.43     18.97 o 
   2   6   5      344.03      349.93     11.04 o 
   3   6   5      779.82      748.12     12.43 o 
   4   6   5      321.81      298.84     13.12 o 
   5   6   5      156.57      167.94      6.45 o 
  -8   7   5      133.48      153.32      6.89 o 
  -7   7   5       10.11        9.74      4.11 o 
  -6   7   5      240.88      240.65      6.03 o 
  -5   7   5        3.07        1.49      1.96 o 
  -4   7   5      345.17      340.11      4.89 o 
  -3   7   5       47.94       45.94      1.90 o 
  -2   7   5      173.51      164.96      2.69 o 
  -1   7   5      127.87      139.08      3.71 o 
   0   7   5        7.76        3.60      2.24 o 
   1   7   5       29.47       37.29      2.86 o 
   2   7   5      114.35      104.79      4.39 o 
   3   7   5        0.62        0.00      3.41 o 
   4   7   5      130.07      115.21      5.48 o 
   5   7   5       28.33       21.44      4.78 o 
  -7   8   5      148.85      165.58      6.79 o 
  -6   8   5      211.28      193.58      5.92 o 
  -5   8   5      610.33      601.32      8.78 o 
  -4   8   5      110.32      102.29      2.93 o 
  -3   8   5      838.49      826.27      8.78 o 
  -2   8   5      201.17      197.88      3.83 o 
  -1   8   5     2436.19     2379.32     26.23 o 
   0   8   5      178.19      161.83      4.33 o 
   1   8   5      851.30      859.95     38.63 o 
   2   8   5      782.84      707.62     12.44 o 
   3   8   5       39.16       47.11      4.76 o 
   4   8   5      174.70      161.19      6.66 o 
  -7   9   5        0.56        1.90      4.64 o 
  -6   9   5      408.44      424.47      9.78 o 
  -5   9   5        0.56        1.19      3.16 o 
  -4   9   5      824.60      820.51     10.69 o 
  -3   9   5       25.86       25.82      2.19 o 
  -2   9   5     1389.54     1358.54     13.23 o 
  -1   9   5       13.74       10.69      2.55 o 
   0   9   5     1780.26     1702.35     19.85 o 
   1   9   5      406.63      388.34      7.48 o 
   2   9   5      304.67      293.08      8.17 o 
   3   9   5       10.67       15.72      4.35 o 
   4   9   5       44.17       48.87      5.44 o 
  -6  10   5       35.06       31.93      4.80 o 
  -5  10   5      164.05      160.16      8.24 o 
  -4  10   5       44.14       45.12      3.95 o 
  -3  10   5      174.88      174.76      4.16 o 
  -2  10   5        2.15        2.05      2.59 o 
  -1  10   5       13.37       16.12      2.70 o 
   0  10   5        4.67        1.43      3.06 o 
   1  10   5      167.77      168.57      6.19 o 
   2  10   5       15.27       18.78      5.24 o 
   3  10   5       73.49       76.03      6.61 o 
  -5  11   5        5.40        5.48      4.25 o 
  -4  11   5      649.98      665.61     10.83 o 
  -3  11   5       25.85       29.08      3.50 o 
  -2  11   5      773.22      761.85      9.77 o 
  -1  11   5        2.32        1.16      3.00 o 
   0  11   5      782.45      775.65     13.64 o 
   1  11   5       10.89       12.28      4.16 o 
   2  11   5      271.16      287.53      8.98 o 
  -4  12   5       64.92       70.24      4.67 o 
  -3  12   5        0.81        0.58      3.40 o 
  -2  12   5       18.18       13.73      3.00 o 
  -1  12   5        0.09        0.00      4.06 o 
   0  12   5       20.29       26.53      3.68 o 
   1  12   5        6.74        7.96      4.51 o 
  -9   0   6        2.42        6.20      5.48 o 
  -8   0   6      264.54      268.85      7.11 o 
  -7   0   6        0.98        1.39      2.65 o 
  -6   0   6     2742.16     2656.33     29.48 o 
  -5   0   6      333.67      305.64      5.46 o 
  -4   0   6     9329.11     9963.77    102.55 o 
  -3   0   6     1147.46     1103.32     16.85 o 
  -2   0   6     5123.90     5277.07     72.34 o 
  -1   0   6      902.96      798.67     28.55 o 
   0   0   6     3665.34     3726.79    109.71 o 
   1   0   6     4639.16     4737.88    137.59 o 
   2   0   6      422.39      423.89     10.98 o 
   3   0   6     1135.83     1089.10     26.89 o 
   4   0   6       51.00       42.38      6.51 o 
   5   0   6      348.43      300.89     13.63 o 
  -9   1   6        2.08        3.21      5.33 o 
  -8   1   6        1.19        0.00      2.59 o 
  -7   1   6        7.38        7.36      2.15 o 
  -6   1   6      168.01      184.53      3.54 o 
  -5   1   6      310.09      308.36      4.07 o 
  -4   1   6      237.85      234.91      3.34 o 
  -3   1   6       78.52       71.89      1.50 o 
  -2   1   6      750.46      860.12     12.01 o 
  -1   1   6     1125.88     1156.69     18.95 o 
   0   1   6      448.45      488.24     13.98 o 
   1   1   6      221.26      237.70      5.54 o 
   2   1   6      128.63      134.67      6.29 o 
   3   1   6        3.21        2.81      2.71 o 
   4   1   6      180.42      185.62      7.18 o 
   5   1   6        0.90        0.00      4.65 o 
  -9   2   6        2.94        0.42      5.05 o 
  -8   2   6      497.79      508.00      9.89 o 
  -7   2   6       17.63       18.71      2.29 o 
  -6   2   6     1677.44     1663.46     15.23 o 
  -5   2   6      420.21      415.10      4.86 o 
  -4   2   6     1704.74     1629.38     12.83 o 
  -3   2   6      975.18      916.15      9.16 o 
  -2   2   6     3469.72     3717.65     33.46 o 
  -1   2   6     1355.39     1296.21     21.48 o 
   0   2   6     3508.99     3650.86     55.47 o 
   1   2   6     1666.55     1726.45     36.67 o 
   2   2   6      117.50      107.82      5.51 o 
   3   2   6      645.72      648.89     12.48 o 
   4   2   6        4.42        1.55      4.01 o 
   5   2   6      274.48      295.87      9.93 o 
  -9   3   6      142.01      143.44      9.01 o 
  -8   3   6       28.81       30.61      4.05 o 
  -7   3   6      305.80      301.18      5.27 o 
  -6   3   6       95.75      102.93      2.74 o 
  -5   3   6     1306.64     1256.25     10.58 o 
  -4   3   6     1292.32     1254.36     10.83 o 
  -3   3   6      918.48      879.20      9.99 o 
  -2   3   6      216.29      203.79      3.23 o 
  -1   3   6     3315.71     3512.78     41.75 o 
   0   3   6     2829.92     3073.94     55.31 o 
   1   3   6      796.63      812.32     17.05 o 
   2   3   6     2136.56     2176.42     51.24 o 
   3   3   6      138.38      136.32      8.07 o 
   4   3   6      347.12      349.35     16.95 o 
   5   3   6       40.11       37.08      5.53 o 
  -9   4   6       44.98       49.73      7.34 o 
  -8   4   6      197.32      192.20      6.25 o 
  -7   4   6       24.67       27.39      2.60 o 
  -6   4   6      534.27      526.15      7.43 o 
  -5   4   6      121.12      125.48      2.73 o 
  -4   4   6      801.92      755.97      7.17 o 
  -3   4   6      408.12      414.75      8.67 o 
  -2   4   6      805.41      724.75      8.81 o 
  -1   4   6      696.41      719.90     12.18 o 
   0   4   6        6.98        6.68      2.13 o 
   1   4   6       60.03       54.17      7.14 o 
   2   4   6       79.57       86.16      6.85 o 
   3   4   6      210.50      209.16      6.58 o 
   4   4   6       10.56       24.43      4.54 o 
   5   4   6       45.28       36.64      5.79 o 
  -8   5   6        1.77        0.00      4.16 o 
  -7   5   6     1189.87     1197.55     14.20 o 
  -6   5   6      453.31      452.26      5.68 o 
  -5   5   6     2324.94     2221.59     18.59 o 
  -4   5   6     1971.80     1945.50     16.24 o 
  -3   5   6     1795.66     1684.00     18.97 o 
  -2   5   6     2468.83     2350.10     25.35 o 
  -1   5   6     1781.12     1726.87     21.58 o 
   0   5   6     2059.57     2048.53     30.32 o 
   1   5   6      940.70      930.03     17.23 o 
   2   5   6      954.35      942.29     34.67 o 
   3   5   6      204.01      201.19      7.03 o 
   4   5   6      331.42      317.59      9.98 o 
   5   5   6       57.55       43.97      6.32 o 
  -8   6   6       21.55       32.32      5.10 o 
  -7   6   6        2.39        0.00      3.36 o 
  -6   6   6      226.96      229.38      5.50 o 
  -5   6   6      329.30      327.13      4.80 o 
  -4   6   6       87.12       83.32      2.30 o 
  -3   6   6       57.94       61.10      1.90 o 
  -2   6   6      425.02      438.59      6.48 o 
  -1   6   6        7.34       12.96      2.09 o 
   0   6   6       10.19       11.00      2.62 o 
   1   6   6      100.90      100.19      3.64 o 
   2   6   6        1.04        0.00      2.64 o 
   3   6   6        0.28        0.00      3.08 o 
   4   6   6       79.34       84.02     11.57 o 
  -8   7   6        5.02        0.00      4.82 o 
  -7   7   6      308.34      318.06      8.56 o 
  -6   7   6       22.63       30.03      3.08 o 
  -5   7   6      749.64      744.88      8.19 o 
  -4   7   6        3.25        3.78      1.68 o 
  -3   7   6     2518.99     2431.50     22.08 o 
  -2   7   6     1375.01     1347.78     15.86 o 
  -1   7   6      787.50      781.47     10.07 o 
   0   7   6     2227.29     2190.25     27.65 o 
   1   7   6      463.15      463.75      8.82 o 
   2   7   6     1520.36     1497.76     35.80 o 
   3   7   6      185.15      182.30      8.13 o 
   4   7   6      361.29      345.20      8.47 o 
  -7   8   6       11.52       16.04      4.68 o 
  -6   8   6      156.98      168.91      5.01 o 
  -5   8   6       97.31      109.92      3.41 o 
  -4   8   6      244.53      250.62      4.38 o 
  -3   8   6      195.96      200.87      3.64 o 
  -2   8   6      885.49      835.83     11.01 o 
  -1   8   6      581.18      552.03      8.36 o 
   0   8   6      299.94      277.23      5.55 o 
   1   8   6      217.32      212.80      6.31 o 
   2   8   6       23.67       26.70      3.88 o 
   3   8   6      111.90      108.93      5.49 o 
  -7   9   6       68.03       68.44      7.28 o 
  -6   9   6       16.80       18.06      4.44 o 
  -5   9   6      196.71      188.51      5.30 o 
  -4   9   6       16.65       22.25      2.45 o 
  -3   9   6      410.53      382.34      5.77 o 
  -2   9   6      366.23      340.75      7.12 o 
  -1   9   6      185.88      175.65      4.81 o 
   0   9   6      209.65      198.02      5.99 o 
   1   9   6      214.24      219.28     10.72 o 
   2   9   6      199.14      191.95      6.83 o 
   3   9   6       62.75       52.96      5.35 o 
  -6  10   6      238.02      237.20      6.93 o 
  -5  10   6       27.37       36.92      3.66 o 
  -4  10   6      752.63      748.33      9.21 o 
  -3  10   6      205.26      209.52      4.51 o 
  -2  10   6      642.17      622.47      9.48 o 
  -1  10   6      282.25      277.98      9.08 o 
   0  10   6      255.69      251.37      6.95 o 
   1  10   6      163.60      160.19      6.25 o 
   2  10   6      169.59      173.31      7.11 o 
  -5  11   6       57.63       61.31      4.47 o 
  -4  11   6        1.19        0.00      3.09 o 
  -3  11   6        8.96        6.53      2.48 o 
  -2  11   6        0.99        3.45      3.14 o 
  -1  11   6       15.99       16.16      3.98 o 
   0  11   6        8.20        6.39      3.92 o 
   1  11   6        4.48        5.03      4.18 o 
  -3  12   6      133.42      163.67      6.74 o 
  -2  12   6      243.52      231.64     12.97 o 
  -1  12   6      169.92      185.97      5.83 o 
   0  12   6      138.40      148.23      7.53 o 
  -9   1   7       38.00       46.21      4.82 o 
  -8   1   7      351.58      333.50      7.09 o 
  -7   1   7      316.88      316.55      5.15 o 
  -6   1   7      781.11      796.78      8.63 o 
  -5   1   7      945.49      875.41      8.85 o 
  -4   1   7      964.13      966.11      8.57 o 
  -3   1   7     2564.38     2377.16     24.15 o 
  -2   1   7      557.41      571.90      7.24 o 
  -1   1   7     4490.21     4672.45     57.95 o 
   0   1   7        2.79       12.05      4.52 o 
   1   1   7     2133.54     2267.83     35.55 o 
   2   1   7       55.21       68.28      4.92 o 
   3   1   7     1192.01     1201.60     21.01 o 
   4   1   7      125.16      128.25      6.16 o 
   5   1   7      321.55      281.60     10.15 o 
  -9   2   7        5.39        9.95      4.32 o 
  -8   2   7       25.37       23.95      3.33 o 
  -7   2   7       63.55       68.90      3.11 o 
  -6   2   7      421.70      419.15      5.61 o 
  -5   2   7       45.33       48.08      2.01 o 
  -4   2   7      546.30      540.69      5.40 o 
  -3   2   7      535.09      579.83      7.00 o 
  -2   2   7     1522.49     1573.46     26.12 o 
  -1   2   7       75.09       97.87      4.42 o 
   0   2   7     1305.51     1306.33     21.83 o 
   1   2   7       28.53       32.10      3.63 o 
   2   2   7      797.18      834.57     22.04 o 
   3   2   7       23.80       20.55      3.30 o 
   4   2   7      136.23      129.75      6.28 o 
   5   2   7        0.81        2.08      5.25 o 
  -9   3   7        1.88        7.82      4.33 o 
  -8   3   7      260.83      269.09      5.82 o 
  -7   3   7      151.63      153.57      4.33 o 
  -6   3   7      261.62      241.87      4.29 o 
  -5   3   7      417.95      371.65      5.23 o 
  -4   3   7      742.24      744.70      7.42 o 
  -3   3   7     2174.49     2138.72     21.92 o 
  -2   3   7        3.34        4.02      2.11 o 
  -1   3   7     1539.91     1519.06     25.57 o 
   0   3   7       95.97      107.01      4.93 o 
   1   3   7     1408.31     1359.38     26.82 o 
   2   3   7       61.23       59.87      6.32 o 
   3   3   7      647.99      649.90     12.90 o 
   4   3   7       15.15       21.56      4.53 o 
  -9   4   7      155.54      163.97      7.26 o 
  -8   4   7      349.68      400.74     12.73 o 
  -7   4   7      248.56      228.81      5.48 o 
  -6   4   7     1066.46     1053.39     10.12 o 
  -5   4   7      600.27      575.78      6.59 o 
  -4   4   7     1838.33     1776.82     15.79 o 
  -3   4   7     1072.20     1067.88     11.99 o 
  -2   4   7     4466.85     4597.68     50.56 o 
  -1   4   7       66.18       63.12      3.23 o 
   0   4   7     2083.28     2079.99     39.39 o 
   1   4   7      128.50      119.98      8.22 o 
   2   4   7      899.58      893.34     24.84 o 
   3   4   7        0.44        0.00      3.23 o 
   4   4   7      244.79      218.40      8.39 o 
  -8   5   7        3.80        2.02      3.82 o 
  -7   5   7        7.41        8.33      2.70 o 
  -6   5   7      347.65      330.01      5.12 o 
  -5   5   7       58.50       55.29      4.13 o 
  -4   5   7      270.72      246.99      3.63 o 
  -3   5   7       43.13       43.51      2.31 o 
  -2   5   7        3.54        4.33      2.18 o 
  -1   5   7       58.17       52.12      3.65 o 
   0   5   7       15.94       12.52      2.91 o 
   1   5   7      157.99      156.82      9.43 o 
   2   5   7       54.42       64.08      7.73 o 
   3   5   7        1.15        2.08      3.57 o 
   4   5   7        4.12        4.34      4.80 o 
  -8   6   7       79.95       93.79      5.16 o 
  -7   6   7      310.66      295.60      6.07 o 
  -6   6   7      325.11      332.46      5.78 o 
  -5   6   7      989.47      951.91      9.80 o 
  -4   6   7     3207.74     3127.51     26.89 o 
  -3   6   7      640.70      614.97      8.58 o 
  -2   6   7     4701.99     4552.94     47.89 o 
  -1   6   7      133.32      147.06      4.12 o 
   0   6   7     1800.60     1797.11     27.46 o 
   1   6   7        3.59        5.98      3.64 o 
   2   6   7      631.62      649.18     19.39 o 
   3   6   7        5.96        4.19      6.17 o 
   4   6   7      155.65      157.56      8.09 o 
  -8   7   7        4.50        0.00      4.83 o 
  -7   7   7       29.53       38.71      3.42 o 
  -6   7   7        8.15       10.24      2.64 o 
  -5   7   7       30.32       32.31      2.52 o 
  -4   7   7      255.46      240.23      3.99 o 
  -3   7   7      989.01      963.51     12.32 o 
  -2   7   7      152.88      150.39      4.19 o 
  -1   7   7      510.49      516.77      7.60 o 
   0   7   7       71.54       74.16      3.56 o 
   1   7   7       87.72       93.63      4.02 o 
   2   7   7       10.49        8.64      3.21 o 
   3   7   7       27.73       32.36      5.21 o 
  -7   8   7       98.47       97.57      5.78 o 
  -6   8   7      266.09      287.18      6.67 o 
  -5   8   7      104.84       85.42      3.37 o 
  -4   8   7      559.44      553.97      7.40 o 
  -3   8   7       34.08       39.71      3.29 o 
  -2   8   7      583.91      561.27      8.44 o 
  -1   8   7      471.33      464.94      7.39 o 
   0   8   7     1509.96     1484.45     21.78 o 
   1   8   7       90.51       87.77      4.55 o 
   2   8   7      486.02      487.40     10.02 o 
   3   8   7        7.16       14.22      4.17 o 
  -7   9   7       70.62       91.86      7.28 o 
  -6   9   7       39.48       44.37      3.91 o 
  -5   9   7      267.81      282.32      5.71 o 
  -4   9   7       71.97       71.01      2.86 o 
  -3   9   7      356.58      348.20      9.73 o 
  -2   9   7       85.35       81.34      6.67 o 
  -1   9   7      262.76      260.09      5.79 o 
   0   9   7       21.42       25.53      3.40 o 
   1   9   7      574.61      579.95     11.32 o 
   2   9   7       18.82       13.07      4.88 o 
  -6  10   7       43.84       51.62      4.30 o 
  -5  10   7       42.37       41.45      3.97 o 
  -4  10   7      134.31      136.23      3.78 o 
  -3  10   7       66.68       67.79      4.38 o 
  -2  10   7       86.28       94.36      4.74 o 
  -1  10   7       29.32       26.09      3.56 o 
   0  10   7       80.97       84.50      4.42 o 
   1  10   7       17.14       15.06      3.87 o 
  -4  11   7       15.51        6.77      4.41 o 
  -3  11   7      212.40      231.98      8.72 o 
  -2  11   7       17.62       15.91      5.91 o 
  -1  11   7      501.24      508.69     15.14 o 
   0  11   7        2.14        0.21      4.19 o 
  -9   0   8       92.11      104.69     12.08 o 
  -8   0   8       75.85       71.81      8.03 o 
  -7   0   8      507.40      493.52     16.00 o 
  -6   0   8        3.61        7.40      3.12 o 
  -5   0   8     1577.84     1472.25     20.45 o 
  -4   0   8      232.50      236.48      4.49 o 
  -3   0   8     4780.57     4798.93    196.49 o 
  -2   0   8     1036.02     1069.24     21.00 o 
  -1   0   8     2501.46     2560.89     79.79 o 
   0   0   8     1176.03     1240.93     42.61 o 
   2   0   8      388.36      408.55     11.66 o 
   3   0   8      485.96      488.99     15.15 o 
   4   0   8       58.40       45.63      7.38 o 
  -9   1   8        0.01        0.18      3.49 o 
  -8   1   8       26.15       21.94      3.09 o 
  -7   1   8        3.59        3.87      2.15 o 
  -6   1   8      188.77      174.20      3.51 o 
  -5   1   8       27.05       36.47      1.85 o 
  -4   1   8      290.18      300.92      4.72 o 
  -3   1   8        9.82        3.39      2.30 o 
  -2   1   8      339.71      331.09      8.12 o 
  -1   1   8      475.98      492.89      9.99 o 
   0   1   8       40.11       42.07      6.64 o 
   1   1   8        0.97        3.03      3.22 o 
   2   1   8        7.89        6.93      4.20 o 
   3   1   8       43.79       48.45      4.05 o 
   4   1   8        7.64       11.96      4.64 o 
  -9   2   8       57.26       62.15      4.39 o 
  -8   2   8        1.34        1.15      3.18 o 
  -7   2   8      524.43      524.51      7.12 o 
  -6   2   8       10.77        9.63      2.04 o 
  -5   2   8     1609.50     1548.41     14.21 o 
  -4   2   8      170.87      178.03      3.50 o 
  -3   2   8     1041.89      984.05     12.28 o 
  -2   2   8      227.03      231.13      7.09 o 
  -1   2   8     2513.88     2506.71     39.86 o 
   0   2   8      586.03      599.06     14.66 o 
   1   2   8     2264.91     2282.73     52.64 o 
   2   2   8      365.57      386.21     13.22 o 
   3   2   8      355.71      358.64      8.87 o 
   4   2   8       91.85      106.08      6.30 o 
  -9   3   8       29.61       27.23      6.85 o 
  -8   3   8      352.44      358.03      8.39 o 
  -7   3   8        8.18        9.48      2.93 o 
  -6   3   8      510.86      502.13      6.88 o 
  -5   3   8      125.53      123.78      2.71 o 
  -4   3   8      765.21      770.60      9.43 o 
  -3   3   8       81.81       91.82      3.34 o 
  -2   3   8     1554.21     1476.98     37.11 o 
  -1   3   8       17.51       24.95      4.86 o 
   0   3   8      897.03      890.56     16.72 o 
   1   3   8       52.26       52.67      5.02 o 
   2   3   8      150.28      135.31      9.20 o 
   3   3   8      206.93      208.15      6.86 o 
   4   3   8       41.26       49.28      8.99 o 
  -9   4   8        0.49        0.00      4.79 o 
  -8   4   8       58.22       56.98      4.29 o 
  -7   4   8        2.47        4.08      2.58 o 
  -6   4   8      151.01      150.96      3.36 o 
  -5   4   8      468.12      424.93      5.37 o 
  -4   4   8      250.88      254.65      4.84 o 
  -3   4   8     1266.10     1239.52     13.68 o 
  -2   4   8      203.81      207.13      4.00 o 
  -1   4   8     1452.17     1422.04     24.85 o 
   0   4   8       67.25       56.25      4.55 o 
   1   4   8      213.86      205.14      8.58 o 
   2   4   8       98.23       97.18      8.45 o 
   3   4   8        3.26        1.70      7.86 o 
  -8   5   8      118.60      133.87      5.20 o 
  -7   5   8      193.88      194.66      4.97 o 
  -6   5   8     1552.33     1588.26     14.71 o 
  -5   5   8      179.62      177.52      4.03 o 
  -4   5   8     2286.97     2226.03     23.51 o 
  -3   5   8        4.79        5.12      1.93 o 
  -2   5   8      812.18      821.63     11.98 o 
  -1   5   8      152.41      138.88      5.17 o 
   0   5   8     1120.14     1102.58     29.69 o 
   1   5   8      824.80      823.93     24.09 o 
   2   5   8      263.56      257.49     13.14 o 
   3   5   8      226.87      210.60      7.52 o 
  -8   6   8        7.94        7.56      5.23 o 
  -7   6   8       20.57       17.52      2.86 o 
  -6   6   8        0.65        0.43      2.38 o 
  -5   6   8       96.48       99.64      2.98 o 
  -4   6   8      210.94      210.06      4.80 o 
  -3   6   8       16.20       21.71      2.91 o 
  -2   6   8       12.53        6.55      2.07 o 
  -1   6   8       85.93       78.17      3.15 o 
   0   6   8       16.26       24.26      3.74 o 
   1   6   8        7.97        7.88      6.29 o 
   2   6   8        2.03        0.04      7.20 o 
   3   6   8        0.13        0.00      4.41 o 
  -7   7   8       16.42       10.22      4.08 o 
  -6   7   8      614.65      610.41      8.72 o 
  -5   7   8        0.04        0.54      2.02 o 
  -4   7   8     1255.50     1189.59     15.78 o 
  -3   7   8        1.41        0.00      2.42 o 
  -2   7   8     1345.00     1360.76     16.21 o 
  -1   7   8       39.65       44.68      3.20 o 
   0   7   8      482.47      495.97     13.96 o 
   1   7   8      205.24      210.83      5.51 o 
   2   7   8       75.22       95.35     10.13 o 
  -7   8   8       55.21       75.05      4.45 o 
  -6   8   8        0.62        2.98      2.89 o 
  -5   8   8      297.34      322.67      5.56 o 
  -4   8   8       96.97      103.20      4.22 o 
  -3   8   8      115.77      126.02      5.72 o 
  -2   8   8       29.35       27.94      2.89 o 
  -1   8   8      513.08      508.64      9.61 o 
   0   8   8      161.63      162.75      5.77 o 
   1   8   8      255.95      252.32      6.83 o 
   2   8   8       62.27       68.99      8.86 o 
  -6   9   8      171.61      167.05      5.09 o 
  -5   9   8       16.82       14.37      2.50 o 
  -4   9   8      262.24      248.19      6.90 o 
  -3   9   8        2.94        0.00      3.10 o 
  -2   9   8      249.86      234.55      5.99 o 
  -1   9   8       88.26      100.85      5.20 o 
   0   9   8       26.47       29.23      4.75 o 
   1   9   8        3.91        3.82      7.09 o 
  -5  10   8      128.28      147.67      5.28 o 
  -4  10   8       62.84       75.04      5.04 o 
  -3  10   8      370.00      386.44      8.89 o 
  -2  10   8      134.20      128.90      5.40 o 
  -1  10   8      263.36      269.50      6.83 o 
   0  10   8       28.96       27.62      3.86 o 
  -3  11   8        3.32        8.86      4.39 o 
  -2  11   8       61.86       62.44      5.07 o 
  -9   1   9      112.34      116.03      4.81 o 
  -8   1   9      124.19      135.03      5.91 o 
  -7   1   9      363.76      356.81      5.41 o 
  -6   1   9      282.69      283.58      4.62 o 
  -5   1   9     1460.96     1402.21     12.95 o 
  -4   1   9     1793.18     1721.55     20.43 o 
  -3   1   9      943.51      898.40     11.71 o 
  -2   1   9     2527.45     2513.85     40.77 o 
  -1   1   9      232.08      216.80      6.56 o 
   0   1   9      822.43      807.82     16.96 o 
   1   1   9      144.86      139.52      7.08 o 
   2   1   9      305.94      334.82     11.93 o 
   3   1   9        0.00        0.00      4.39 o 
  -9   2   9        9.35       12.66      3.61 o 
  -8   2   9       23.23       23.75      3.11 o 
  -7   2   9       21.91       26.14      2.65 o 
  -6   2   9      212.87      215.94      4.11 o 
  -5   2   9      174.94      180.22      3.00 o 
  -4   2   9      828.51      788.88      8.62 o 
  -3   2   9     1316.70     1251.53     19.68 o 
  -2   2   9       11.32        5.95      3.42 o 
  -1   2   9      118.32      117.45      5.51 o 
   0   2   9        5.60        7.66      3.80 o 
   1   2   9      172.74      182.27      8.94 o 
   2   2   9        8.73        4.17      5.64 o 
   3   2   9       63.09       64.38      4.67 o 
  -9   3   9       46.57       43.79      4.34 o 
  -8   3   9       86.86       92.54      4.07 o 
  -7   3   9      265.75      258.63      5.21 o 
  -6   3   9      575.86      574.83      6.91 o 
  -5   3   9      162.07      151.61      3.25 o 
  -4   3   9      124.97      116.43      3.36 o 
  -3   3   9     1291.44     1310.52     18.78 o 
  -2   3   9      254.68      255.77      8.28 o 
  -1   3   9      716.64      697.58     14.36 o 
   0   3   9      280.43      293.41     12.46 o 
   1   3   9       34.73       38.10      6.25 o 
   2   3   9      187.36      205.22     11.10 o 
   3   3   9        0.70        1.95      3.87 o 
  -8   4   9      149.76      152.39      5.03 o 
  -7   4   9      167.81      169.39      4.41 o 
  -6   4   9       58.96       62.21      2.55 o 
  -5   4   9      214.08      206.72      4.12 o 
  -4   4   9      132.22      139.61      3.74 o 
  -3   4   9      396.42      382.01      5.63 o 
  -2   4   9      104.07      116.72      6.14 o 
  -1   4   9     1047.89     1072.22     26.47 o 
   0   4   9       52.93       56.28      5.88 o 
   1   4   9      787.55      767.12     22.34 o 
   2   4   9       76.14       71.88      8.33 o 
   3   4   9      355.05      337.37     28.04 o 
  -8   5   9       16.09       17.38      3.96 o 
  -7   5   9       28.63       31.90      3.17 o 
  -6   5   9        8.03        6.61      2.19 o 
  -5   5   9      234.50      219.54      4.39 o 
  -4   5   9       15.07       16.12      2.41 o 
  -3   5   9      265.11      257.18      4.87 o 
  -2   5   9       40.38       38.95      3.24 o 
  -1   5   9        8.43        5.13      4.27 o 
   0   5   9      190.83      187.57      9.15 o 
   1   5   9       51.28       70.52      8.37 o 
   2   5   9        5.57       11.25      7.31 o 
  -8   6   9      146.95      157.24      5.90 o 
  -7   6   9        4.31       10.98      2.89 o 
  -6   6   9      212.53      202.86      4.41 o 
  -5   6   9       61.93       68.12      3.26 o 
  -4   6   9      195.74      188.29      9.10 o 
  -3   6   9      732.22      713.01      9.78 o 
  -2   6   9      487.34      480.31      9.34 o 
  -1   6   9     2072.18     2127.16     44.21 o 
   0   6   9        3.43       10.19      6.89 o 
   1   6   9      502.70      514.44     19.09 o 
   2   6   9        1.16       16.63      8.37 o 
  -7   7   9        2.11        0.00      2.85 o 
  -6   7   9       96.52      109.88      3.83 o 
  -5   7   9        5.23        7.06      2.61 o 
  -4   7   9        5.18        2.41      3.85 o 
  -3   7   9      386.40      373.11      7.06 o 
  -2   7   9      161.86      170.63      4.61 o 
  -1   7   9        2.56        4.52      3.21 o 
   0   7   9       96.37       96.56      4.79 o 
   1   7   9        0.12        1.78      8.10 o 
  -7   8   9       19.48       22.23      3.57 o 
  -6   8   9      309.91      285.83      5.56 o 
  -5   8   9      278.23      261.27      6.17 o 
  -4   8   9      143.06      143.01      4.91 o 
  -3   8   9      272.13      273.88      6.28 o 
  -2   8   9       12.11       12.87      3.08 o 
  -1   8   9      221.70      225.04      5.63 o 
   0   8   9       23.79       36.79      3.67 o 
   1   8   9      281.83      270.48     10.32 o 
  -6   9   9      155.59      155.68      5.56 o 
  -5   9   9       38.58       47.05      4.01 o 
  -4   9   9      285.77      282.05      7.61 o 
  -3   9   9       56.91       63.87      4.05 o 
  -2   9   9      283.43      278.90      6.66 o 
  -1   9   9       44.04       43.95      3.95 o 
   0   9   9      110.82      114.27      5.38 o 
  -4  10   9       35.93       46.24      4.72 o 
  -3  10   9       68.07       61.97      6.42 o 
  -2  10   9       11.76        7.82      3.73 o 
  -1  10   9       40.60       42.73      4.18 o 
  -9   0  10        7.11        4.52      5.23 o 
  -8   0  10      111.13      113.45      5.68 o 
  -7   0  10      402.62      391.36     10.89 o 
  -6   0  10     1283.85     1288.22     27.72 o 
  -5   0  10       30.79       27.81      3.14 o 
  -4   0  10     1397.44     1452.10     32.47 o 
  -3   0  10        0.25        0.00      3.53 o 
  -2   0  10     2153.78     2212.69     41.46 o 
  -1   0  10      227.71      200.98     16.40 o 
   1   0  10      855.86      920.50     22.00 o 
   2   0  10       19.30       25.75      5.07 o 
  -9   1  10        3.37        0.00      3.73 o 
  -8   1  10        7.33        7.41      2.88 o 
  -7   1  10        3.64        5.23      2.47 o 
  -6   1  10       36.55       31.59      2.36 o 
  -5   1  10      284.28      277.46      4.91 o 
  -4   1  10        0.01        0.00      2.92 o 
  -3   1  10      145.69      139.68      4.04 o 
  -2   1  10       22.07       18.55      3.15 o 
  -1   1  10      487.41      509.41     11.21 o 
   0   1  10      336.13      361.59     11.29 o 
   1   1  10        3.19        2.73      4.36 o 
   2   1  10       65.85       68.17      6.85 o 
  -8   2  10      235.04      239.04      5.19 o 
  -7   2  10       48.51       47.99      2.89 o 
  -6   2  10      836.64      832.79      9.42 o 
  -5   2  10        0.36        0.00      2.20 o 
  -4   2  10      939.39      952.85     13.01 o 
  -3   2  10       12.98       19.60      2.92 o 
  -2   2  10      228.49      244.92      8.06 o 
  -1   2  10        9.44       10.12      3.86 o 
   0   2  10      304.87      340.16     12.12 o 
   1   2  10       91.09      111.08      7.35 o 
   2   2  10      274.21      284.87     12.38 o 
  -8   3  10       14.30        8.92      3.23 o 
  -7   3  10      444.14      450.38      6.80 o 
  -6   3  10        9.64       10.80      2.54 o 
  -5   3  10      836.61      844.58      9.63 o 
  -4   3  10      487.54      463.07      7.66 o 
  -3   3  10      242.05      241.02      6.09 o 
  -2   3  10       48.20       59.31      4.93 o 
  -1   3  10     1061.35     1072.79     20.36 o 
   0   3  10       30.46       28.25      6.02 o 
   1   3  10      332.07      318.04     13.03 o 
   2   3  10       20.59       26.96      7.35 o 
  -8   4  10      165.04      163.81      5.08 o 
  -7   4  10       26.88       23.19      2.84 o 
  -6   4  10        2.40        0.00      2.22 o 
  -5   4  10      386.34      366.49      6.96 o 
  -4   4  10      116.03      111.67      3.57 o 
  -3   4  10       17.23       13.02      2.34 o 
  -2   4  10      258.97      249.82      8.97 o 
  -1   4  10      122.88      127.00      7.41 o 
   0   4  10       90.46       99.49      7.13 o 
   1   4  10        0.94        0.00      6.32 o 
   2   4  10       49.10       61.62      8.79 o 
  -8   5  10       38.12       36.74      3.81 o 
  -7   5  10      153.35      161.47      4.68 o 
  -6   5  10       98.99       93.22      4.32 o 
  -5   5  10      970.08      973.94     13.64 o 
  -4   5  10       23.35       27.87      3.26 o 
  -3   5  10     1872.11     1868.11     23.89 o 
  -2   5  10       74.68       78.11      7.05 o 
  -1   5  10      588.38      650.14     20.94 o 
   0   5  10       17.88       23.59      7.12 o 
   1   5  10      447.07      454.49     17.88 o 
  -7   6  10       21.58       24.50      2.95 o 
  -6   6  10        0.28        2.92      2.96 o 
  -5   6  10        4.86        2.81      3.14 o 
  -4   6  10       15.69       12.90      3.01 o 
  -3   6  10       32.46       29.21      2.87 o 
  -2   6  10       44.31       47.50      3.56 o 
  -1   6  10        6.01        3.75      6.59 o 
   0   6  10        2.37        8.33      7.42 o 
   1   6  10        5.51        1.02      7.73 o 
  -7   7  10      253.27      273.08      5.45 o 
  -6   7  10       16.72       11.13      4.43 o 
  -5   7  10      556.61      585.81     10.00 o 
  -4   7  10        5.88        7.68      3.11 o 
  -3   7  10     1077.86     1055.12     19.01 o 
  -2   7  10      131.11      132.17      5.97 o 
  -1   7  10      506.83      517.27     11.40 o 
   0   7  10       67.20       64.95      9.47 o 
  -6   8  10       77.15       90.51      4.60 o 
  -5   8  10        0.72        0.00      3.56 o 
  -4   8  10      295.24      311.53      8.58 o 
  -3   8  10       48.90       50.89      4.30 o 
  -2   8  10       99.64      110.72      5.23 o 
  -1   8  10       11.82       11.94      3.13 o 
   0   8  10       32.11       32.34      4.54 o 
  -5   9  10      170.29      160.40      6.54 o 
  -4   9  10        5.77        0.82      3.70 o 
  -3   9  10      278.80      276.76      6.91 o 
  -2   9  10        5.19        7.68      4.08 o 
  -8   1  11      238.40      248.67      7.17 o 
  -7   1  11      129.96      130.01      3.78 o 
  -6   1  11      225.09      244.02      6.67 o 
  -5   1  11      104.42      106.60      6.33 o 
  -4   1  11      998.87     1022.73     19.49 o 
  -3   1  11      998.28      987.05     15.34 o 
  -2   1  11      694.93      713.62      9.61 o 
  -1   1  11     1408.68     1422.40     28.75 o 
   0   1  11       76.81       83.05      6.10 o 
   1   1  11      336.30      345.46     12.12 o 
  -8   2  11       33.91       32.34      3.97 o 
  -7   2  11       47.06       53.25      2.96 o 
  -6   2  11       36.02       36.05      2.81 o 
  -5   2  11      116.34      127.91      4.83 o 
  -4   2  11        2.20        2.57      3.02 o 
  -3   2  11      995.40      983.33     18.73 o 
  -2   2  11      703.83      728.84     15.60 o 
  -1   2  11        8.01        5.70      9.56 o 
   0   2  11      173.88      183.11      9.70 o 
   1   2  11        1.65       14.01      5.95 o 
  -8   3  11      146.25      148.40      5.26 o 
  -7   3  11       11.99       14.28      2.40 o 
  -6   3  11      333.41      331.61      5.97 o 
  -5   3  11      484.75      482.73      7.37 o 
  -4   3  11       33.07       32.87      4.47 o 
  -3   3  11      339.82      327.11      8.70 o 
  -2   3  11       49.33       56.69      6.10 o 
  -1   3  11      162.88      166.97     10.26 o 
   0   3  11       97.30      115.92      8.37 o 
   1   3  11      205.69      208.33     11.44 o 
  -8   4  11      106.26      122.27      4.56 o 
  -7   4  11      457.73      463.18     13.92 o 
  -6   4  11      526.30      545.23     10.04 o 
  -5   4  11      496.42      493.21      7.33 o 
  -4   4  11      485.10      472.57     10.26 o 
  -3   4  11      418.70      433.59     14.96 o 
  -2   4  11      308.84      313.31     11.94 o 
  -1   4  11      123.66      127.40      9.39 o 
   0   4  11      197.55      219.05     12.08 o 
   1   4  11       48.91       60.10      8.37 o 
  -7   5  11       39.91       36.74      3.57 o 
  -6   5  11       65.38       65.66      3.78 o 
  -5   5  11       18.33       17.45      4.74 o 
  -4   5  11      120.85      118.19      4.84 o 
  -3   5  11        5.97        3.55      3.72 o 
  -2   5  11       69.22       84.98      9.09 o 
  -1   5  11       12.33       10.38      6.97 o 
   0   5  11        8.66       14.35      7.35 o 
  -7   6  11      405.04      398.11      7.44 o 
  -6   6  11       71.67       79.07      4.59 o 
  -5   6  11      725.97      715.22     11.26 o 
  -4   6  11      397.28      411.75      7.51 o 
  -3   6  11      270.34      289.07     10.48 o 
  -2   6  11      400.36      415.28      9.83 o 
  -1   6  11      321.49      315.58     15.83 o 
   0   6  11      435.65      423.67     17.91 o 
  -6   7  11        4.48        9.90      3.93 o 
  -5   7  11       98.85      103.86      4.84 o 
  -4   7  11        5.29        6.10      3.29 o 
  -3   7  11       51.58       51.96      4.40 o 
  -2   7  11        1.66        4.30      3.22 o 
  -1   7  11       55.21       69.65     10.57 o 
  -4   8  11       88.47       76.87      4.60 o 
  -3   8  11      199.53      203.36      6.36 o 
  -8   0  12        5.38        3.83      4.34 o 
  -7   0  12      281.22      306.93     34.80 o 
  -6   0  12      254.82      269.92     14.94 o 
  -5   0  12     1330.60     1206.58     32.87 o 
  -4   0  12      119.88      115.36      8.52 o 
  -3   0  12      990.11      968.48     25.79 o 
  -2   0  12       53.37       51.73      5.64 o 
  -1   0  12      646.07      646.99     17.42 o 
   0   0  12        0.33        4.09      4.39 o 
  -8   1  12        3.07        0.53      2.95 o 
  -7   1  12        2.40        2.22      2.79 o 
  -6   1  12        0.75        0.00      3.36 o 
  -5   1  12       13.53       15.94      9.01 o 
  -4   1  12       89.99       90.30      5.62 o 
  -3   1  12        9.22        2.71      3.69 o 
  -2   1  12       52.71       48.12      4.05 o 
  -1   1  12       18.87       19.58      5.60 o 
   0   1  12      175.24      169.78      9.39 o 
  -7   2  12      282.71      283.79      5.88 o 
  -6   2  12      104.33      121.84      5.45 o 
  -5   2  12      933.46      896.08     19.66 o 
  -4   2  12        6.73       16.78      4.38 o 
  -3   2  12      911.52      891.23     13.72 o 
  -2   2  12        1.08        0.00      5.72 o 
  -1   2  12      436.70      432.91     15.19 o 
   0   2  12        8.14        0.72      5.76 o 
  -7   3  12      105.07      101.31      4.19 o 
  -6   3  12      339.72      334.76     12.84 o 
  -5   3  12       93.38      110.06      4.87 o 
  -4   3  12      626.95      667.79     14.71 o 
  -3   3  12       49.50       45.47      4.37 o 
  -2   3  12      227.24      240.52     12.38 o 
  -1   3  12        0.17        4.89      6.06 o 
   0   3  12      276.61      282.94     13.29 o 
  -7   4  12      144.66      131.50      4.30 o 
  -6   4  12       14.49       19.14      3.60 o 
  -5   4  12       57.86       61.45      3.80 o 
  -4   4  12       75.52       74.51      5.67 o 
  -3   4  12      201.97      195.69      7.11 o 
  -2   4  12        1.15        0.00      6.67 o 
  -1   4  12      335.59      330.65     14.92 o 
  -6   5  12      434.52      465.47      7.24 o 
  -5   5  12       41.03       50.85      4.47 o 
  -4   5  12      568.64      585.49     10.78 o 
  -3   5  12       58.01       59.69      4.81 o 
  -2   5  12      778.26      759.36     24.54 o 
  -1   5  12       11.21        0.00      7.46 o 
  -5   6  12       25.62       29.37      3.75 o 
  -4   6  12       23.21       18.71      5.45 o 
  -3   6  12        5.19        1.93      3.33 o 
  -2   6  12        5.41        6.14      8.22 o 
  -6   1  13       15.00       13.15      3.96 o 
  -5   1  13      446.78      418.86     11.93 o 
  -4   1  13       39.38       36.35      5.08 o 
  -3   1  13      490.39      521.39     17.35 o 
  -2   1  13      191.78      195.83      9.03 o 
  -6   2  13      102.76      125.48      7.72 o 
  -5   2  13       84.98       85.91     10.68 o 
  -4   2  13      123.70      136.18      6.83 o 
  -3   2  13        9.41        4.94      4.10 o 
  -2   2  13      223.13      202.88     11.51 o 
  -6   3  13        0.05        1.89      3.95 o 
  -5   3  13      400.62      360.36     11.37 o 
  -4   3  13       42.70       44.40      4.16 o 
  -3   3  13      400.36      389.63     10.15 o 
  -2   3  13       94.92      115.01      9.73 o 
  -5   4  13       20.96       18.15      4.61 o 
  -4   4  13      425.04      417.38     15.60 o 
  -3   4  13       95.21       80.67      5.40 o 
                                                 
